# Supplementary material for: Targeted Inhibition of Oncogenic microRNAs miR-21, miR-17, and miR-155 Suppresses Tumor Growth and Modulates Immune Response in Colorectal Cancer
Source: Pharmaceutics. 2026 Jan 18;18(1):122. doi: 10.3390/pharmaceutics18010122 (PMC12845401; doi:10.3390/pharmaceutics18010122)
Supplement: Supplementary file 1 [file pharmaceutics-18-00122-s001.zip]

Archive with 1 entries (1 files):
- pharmaceutics-4003386-supplementary.pdf
